# Supplementary material for: FAM20B-catalyzed glycosaminoglycans control murine tooth number by restricting FGFR2b signaling
Source: BMC Biol. 2020 Jul 14;18:87. doi: 10.1186/s12915-020-00813-4 (PMC7359594; doi:10.1186/s12915-020-00813-4)
Supplement: Supplementary file 9 — Additional file 9: Figures S9A-S9B. Fig. S9A-[GAGs did not show synergistic effects on FGF10-FGFR2b signaling]. Fig. S9B-[GAGs did not show inhibitory effects on FGF10-FGFR2b signaling]. HS and CS did not show significant synergistic or inhibitory effects on FGF10-FGFR2b signaling in BaF3 cells. A BaF3 cells expressing FGFR2b were cultured in RPMI 1640 media supplemented with 1000 pM FGF10 and 0–5 ng/ml GAGs (HS/HS2S/HS6S/CSA/heparin) for 45 h. Heparin (positive control) showed significant synergistic effects on FGFR2b signaling (P < 0.001), while HS/HS2S/HS6S/CSA groups did not show any significant synergistic effects (P > 0.05). B BaF3-FGFR2b cells were cultured in RPMI 1640 media supplemented with 1000 pM FGF10 and 1.5 μg/ml heparin to boost the baseline of FGFR2b signaling activity (indicated by cell viability OD value). HS/CSA/CSC/CSE/LMW heparin (0–5 ng/ml) supplemented to the culture media did not show any inhibitory effects on FGFR2b signaling (P > 0.05). Two-way ANOVA was used to evaluate the differences among groups. [file 12915_2020_813_MOESM9_ESM.zip]

Archive with 2 entries (2 files):
- Additional File9_Fig S9a.jpg
- Additional File9_Fig S9b.jpg
